# Supplementary material for: Fluorescent Sensor Array Based on Black Plum Peels-Derived Carbon Dots for Multiplex Heavy Metal Ions Identification
Source: Biosensors (Basel). 2026 Jul 8;16(7):372. doi: 10.3390/bios16070372 (PMC13406801; doi:10.3390/bios16070372)
Supplement: Supplementary file 1 [file biosensors-16-00372-s001.zip]

Archive with 1 entries (1 files):
- biosensors-4309198-supplementary.pdf
